# Supplementary material for: Insect Herbivory on Main Stem Enhances Induced Defense of Primary Tillers in Rice (Oryza sativa L.)
Source: Plants (Basel). 2023 Mar 6;12(5):1199. doi: 10.3390/plants12051199 (PMC10005496; doi:10.3390/plants12051199)
Supplement: Supplementary file 1 [file plants-12-01199-s001.zip]

Archive with 1 entries (1 files):
- plants-2217759-supplementary.pdf
